# Supplementary material for: Structure of the dopamine D2 receptor in complex with the antipsychotic drug spiperone
Source: Nat Commun. 2020 Dec 22;11:6442. doi: 10.1038/s41467-020-20221-0 (PMC7755896; doi:10.1038/s41467-020-20221-0)
Supplement: Supplementary file 4 — Source Data [file 41467_2020_20221_MOESM4_ESM.xlsx]

## Sheet: S Fig. 2
		WT/spiperone
	CPM	No. 1	No. 2	No. 3
	74212	3762	4139	4159
	37982	3296	3371	3347
	18525	2856	3503	3259
	10241	2439	2279	2976
	5182	1525	1845	1873
	2734	1098	1102	1173
	1395	709	685	679
	695	376	390	419
	365	180	257	211
	171	70	91	91
	100	36	60	47
	57	30	22	23
		Crystallized construct/spiperone
	CPM	No. 1	No. 2	No. 3
	57805	4227	4441	4226
	29867	2666	2974	3266
	14257	2067	2362	2373
	6858	1139	997	1480
	3499	607	522	514
	1592	300	549	293
	791	110	231	197
	708	74	107	128
		S121K/spiperone			L123W/spiperone			S121K/L123W /spiperone
	CPM	No. 1	No. 2	No. 3	No. 1	No. 2	No. 3	No. 1	No. 2	No. 3
	87472	5444	5051	5209	2484	2700	2282	3523	3089	2998
	43001	5296	4667	4405	2127	2351	2422	3306	3632	2986
	21322	4141	3798	4175	1905	1927	2339	2943	3275	2782
	11063	3298	3482	3008	1504	1492	1377	2036	2096	2122
	5418	2371	2860	2174	1636	2075	990	1346	1642	1483
	2941	1271	1378	1183	797	868	638	869	908	869
	1445	756	931	852	1058	870	346	500	529	425
	733	388	477	421	147	407	232	408	388	261
		WT/raclopride			S121K/raclopride
	concentration nM	No. 1	No. 2	No. 3	No. 1	No. 2	No. 3
	0.195312	20	23	26
	0.390625	67	43	60
	0.78125	124	71	71	21	56	63
	1.5625	177	131	110	96	86	94
	3.125	211	207	220	166	225	175
	6.25	398	261	312	297	311	460
	12.5	545	516	538	618	708	702
	25	825	973	959	1092	1140	1216
	50	1104	1240	1244	1783	2887	2101
	100	1897	1823	2076	2964	3158	3104
		WT/eticlopride			S121K/eticlopride
	log [Compound M]	No. 1	No. 2	No. 3	No. 1	No. 2	No. 3
	-6	284	204	238	239	330	322
	-7	269	286	261	227	319	310
	-8	391	456	444	455	651	507
	-9	1523	1581	1477	1233	1270	1355
	-10	2782	3068	3217	1445	1348	1596
	-11	3112	3190	3259	1758	2021	1891

## Sheet: S Fig. 3
		Mock		WT		W90L		V91A		L94A		W100A		F110A		F110W		V111A		V115A		L123W		I183A		I184A		W386L		T412A		T412N		W90L/F110W		V91A/V111A
		Mean	SEM	Mean	SEM	Mean	SEM	Mean	SEM	Mean	SEM	Mean	SEM	Mean	SEM	Mean	SEM	Mean	SEM	Mean	SEM	Mean	SEM	Mean	SEM	Mean	SEM	Mean	SEM	Mean	SEM	Mean	SEM	Mean	SEM	Mean	SEM
	n =	14		11		9		8		9		9		8		5		10		10		5		9		10		8		9		9		5		8
Dopamine	Vehicle	0	0	0	0	0	0	0	0	0	0	0	0	0	0	0	0	0	0	0	0	0	0	0	0	0	0	0	0	0	0	0	0	0	0	0	0
Log [Compound (M)]	-9.5			1.42	0.14											0.16	0.04					9.8	0.88											0.35	0.16
	-9	0.25	0.1	2.12	0.26	0.25	0.14	9.09	0.64	1.61	0.18	0.16	0.09	0.29	0.11	0.52	0.2	1.62	0.24	0.34	0.06	22.9	1.64	3.24	0.42	0.21	0.09	0.23	0.11	0.37	0.1	0.23	0.09	0.34	0.32	18.17	0.87
	-8.5	-0.16	0.15	7.41	0.92	0.63	0.35	28.96	1.49	4.37	0.68	0.11	0.18	0.47	0.25	1.33	0.41	5.32	1.02	0.32	0.17	33.48	2.34	13.21	1.02	0.13	0.23	-0.12	0.24	0.54	0.19	-0.03	0.14	0.54	0.34	39.47	1.11
	-8	-0.11	0.15	24.65	1.62	1.94	0.52	45.83	1.89	16.78	1.42	0.07	0.2	1.15	0.05	4.28	1.34	17.58	1.82	0.96	0.16	37.75	3.07	34.84	1.04	0.32	0.23	0.06	0.4	1.57	0.33	0.68	0.18	1.22	0.69	50.04	1.55
	-7.5	0.2	0.15	44.75	1.78	7.31	1.4	52.06	1.77	36.26	1.33	1.01	0.2	6.64	0.78	16.13	3.2	35.58	1.48	4.21	0.43	39.36	3.27	49.96	0.94	0.84	0.31	-0.1	0.29	6.29	1.03	4.58	0.55	4.03	1.72	52.71	1.63
	-7	0.29	0.12	54.24	2.03	20.4	2.47	53.11	1.91	50	1.29	3.13	0.72	21.46	1.43	37.19	3.44	49.55	1.06	17.59	0.98	39.85	3.26	54.33	0.88	3.34	0.44	0.35	0.28	18.63	1.68	17.63	1.45	15.46	3.28	52.72	1.67
	-6.5	0.65	0.21	57.12	2.13	39.41	2.12	53.65	1.84	54.48	1.06	11.81	1.43	41.51	1.8	53.9	2.74	56.42	1.04	41.11	1.18	40.09	3.19	55.18	0.92	10.24	0.95	1.51	0.2	36.18	1.11	38.18	1.38	35.82	2.82	53.54	1.55
	-6	0.72	0.22	57.66	2.21	51.76	1.5	53.63	1.87	55.3	1.01	27.47	2	51.97	1.63	61.27	3.1	57.18	0.94	53.05	1.16	40.17	3.31	54.95	0.96	26.91	1.48	3.59	0.35	49.09	1.05	50.53	1.17	53.25	2.61	53.15	1.66
	-5.5	0.81	0.26	58.28	2.17	57.47	1.47	53.9	1.69	55.52	1.11	46.22	1.79	55.15	1.63	63.58	3.19	57.77	1.04	56.75	1.24	41.12	3.38	55.36	0.98	45.92	1.17	12.14	0.73	55	1.36	55.22	1.16	62.3	3.07	53.94	1.64
	-5	0.88	0.3	58.28	2.3	57.81	1.55	54.26	1.81	55.6	1.25	55.13	1.61	55.98	1.48	64.17	3.19	57.38	1.01	57.01	1.33	41.43	3.15	55.31	1.07	55.65	1.11	27.68	1.49	55.91	1.45	56.35	1.09	64.72	3.1	53.65	1.63
	-4.5	1.25	0.27	58.31	2.29	58.01	1.58	54.74	1.8	56.07	1.08	58.68	1.32	55.85	1.58	64.3	3.15	58.05	1.17	57.38	1.2	41.78	3.08	55.68	1.03	58.94	1.03	41.19	1.95	56.06	1.3	56.69	1.02	64.88	3.04	54.18	1.66
1 µM Dopamine +	n =	9		11		5		4		5		5		4		4		6		6		4		5		6		4		5		5		4		4
Spiperone	Vehicle	0.36	0.15	55.3	1.45	49.63	1.88	52.57	2.17	54.85	1.84	31.16	3.01	51.04	2.46	55.84	1.59	55.47	1.59	51.07	1.28	41.27	2.22	52.79	2.06	26.38	1.24	3.38	0.52	47.24	1.44	48.69	2.23	49.84	2.08	51.71	2.47
Log [Compound (M)]	-10.5	0.35	0.16	54.88	1.43	49.02	1.82	52.42	2.17	54.41	1.66	31.13	2.86	50.23	2.59	55.14	1.79	55.2	1.45	50.41	1.24	40.55	2.41	52.25	2.07	25.71	1.39	3.19	0.53	46.74	1.43	48.07	2.25	48.84	2.43	51.57	2.45
	-10	0.66	0.27	55.06	1.47	47.71	2.07	52.81	2.4	54.32	1.94	31.13	3.25	46.23	3.74	54.49	1.42	54.95	1.5	48.24	1.72	41.01	2.35	52.76	2.13	22.9	1.21	3.35	0.78	45.51	1.42	47.62	2.41	44.47	2.19	52.5	2.35
	-9.5	0.59	0.27	53.6	1.56	39.37	2.59	52.36	2.26	52.86	1.81	29.73	2.93	25.11	4.93	48.76	1.65	54.1	1.47	28.94	2.95	40.47	2.57	49.39	2.73	13.76	1.65	4	0.99	36.22	3.21	42.61	2.62	30.7	1.92	51.69	2.29
	-9	0.74	0.3	32.27	2.21	15.71	1.79	52.59	2.3	36.92	3.93	25.8	3.25	7.24	2.39	23.72	1.88	47.05	2.36	6.86	1.18	38.22	2.35	18.86	3.78	4.42	1.06	3.82	0.94	12.83	2.44	26.97	3.21	9.4	1.88	52.05	2.31
	-8.5	0.56	0.32	7.52	1.03	4.67	0.93	52.88	2.17	11.61	2.66	17.36	3.35	1.5	0.81	2.1	1.37	22.9	3.78	2.06	0.87	30.5	2.01	4.65	1.5	2.29	0.68	3.88	0.99	3.18	0.85	7.44	1.71	2.28	1.9	51.72	2.31
	-8	0.58	0.24	2.08	0.49	1.45	0.32	52.57	2.29	2.56	0.63	6.3	1.72	0.04	0.54	-1.66	1.24	6.1	1.44	0.28	0.32	11.57	1.37	0.98	0.97	1.18	0.53	3.89	1.14	1.29	0.37	2.07	0.45	1.79	1.66	51.8	2.32
	-7.5	0.73	0.28	0.52	0.25	0.98	0.28	49.96	2.81	0.62	0.26	1.98	0.54	-0.75	0.36	-1.98	1.18	1.39	0.21	0.25	0.41	-2.27	0.51	0.38	0.76	0.82	0.32	2.89	0.96	0.59	0.14	0.51	0.27	1.41	1.55	51.81	2.65
	-7	0.81	0.36	0.3	0.18	0.47	0.28	38.58	2.92	0.09	0.36	1.05	0.45	-1.16	0.56	-2.27	1.4	-0.02	0.25	0.14	0.32	-5.32	0.75	-0.08	0.6	0.8	0.26	1.52	0.7	0.55	0.23	0.01	0.2	1.29	1.22	50.73	2.72
	-6.5	0.74	0.43	0.14	0.17	0.37	0.2	13.86	2.26	0.01	0.27	-0.19	0.29	-0.87	0.7	-2.91	1.14	-0.58	0.29	-0.38	0.23	-6.23	0.57	-0.19	0.41	0.51	0.33	0.67	0.62	0.15	0.22	-0.21	0.24	0.62	0.96	42.02	3.27
	-6	0.34	0.33	-0.04	0.18	-0.01	0.2	0.34	0.67	-0.61	0.51	-0.14	0.26	-1.19	0.4	-2.8	1.13	-1.05	0.27	-0.64	0.22	-6.23	0.58	-0.78	0.21	0.14	0.39	0.11	0.71	-0.44	0.21	-0.53	0.18	0.18	0.12	16.95	1.66
1 µM Dopamine +	n =	9		11																				5		6
Risperidone	Vehicle	0.29	0.11	55.71	1.63																			52.36	1.54	26.55	1.71
Log [Compound (M)]	-9.5	0.25	0.15	55.55	1.71																			52.09	1.67	17.19	1.74
	-9	0.58	0.26	55.1	1.83																			52.08	1.6	6.19	1.01
	-8.5	0.42	0.23	53.72	1.8																			50.73	1.53	1.33	0.52
	-8	0.62	0.33	48.01	1.78																			47.95	1.58	0.74	0.32
	-7.5	0.6	0.33	30.62	1.97																			37.14	1.95	0.14	0.5
	-7	0.49	0.38	8.15	0.94																			12.63	2.35	0.51	0.45
	-6.5	0.69	0.54	1.9	0.39																			2.45	0.62	0.48	0.42
	-6	0.64	0.44	0.95	0.3																			0.06	0.33	0.13	0.28
	-5.5	0.44	0.51	0.49	0.36																			-0.25	0.38	0.2	0.32
	-5	0.84	0.47	0.45	0.33																			-0.28	0.39	0.46	0.34
